# Supplementary material for: Sexual partner number and distribution over time affect long-term partner evaluation: evidence from 11 countries across 5 continents
Source: Sci Rep. 2025 Jul 31;15:27947. doi: 10.1038/s41598-025-12607-1 (PMC12313963; doi:10.1038/s41598-025-12607-1)
Supplement: Supplementary file 1 — Supplementary Material 1 [file 41598_2025_12607_MOESM1_ESM.xlsx]

## Sheet: Table S1
Table S1. Mixed effect models examining the effects of past partner number, sex, and country for Studies 1 to 3.
		Study 1					Study 2					Study 3
Variable		F	df	error	p	ηp2	F	df	error	p	ηp2	F	df	error	p	ηp2
Covariates
	Age	5.27899	1	342.565	0.0221866	0.0151763	7.13028	1	457.092	0.0078494	0.0153596	18.838	1	4485	1.45436e-05	0.00418266
	Relationship Status	2.68845	1	342.999	0.101995	0.0077771	0.0461262	1	457.35	0.830042	0.000100845	17.8963	1	4485	2.37924e-05	0.00397441
	Sexual Orientation						5.97252	3	457.133	0.000533207	0.0377172	14.2629	6	4485	3.61653e-16	0.0187235
Fixed Factors
	PPN	510.407	2	687.254	1.36171e-136	0.597642	550.128	2	921.048	6.31536e-158	0.54433	4569.65	2	8986	0	0.504229
	Sex	0.0573741	1	342.543	0.810839	0.000167467	0.42034	1	458.642	0.517092	0.00091565	0.439638	1	4485	0.507331	9.80146e-05
	Country						0.827745	1	458.751	0.363403	0.00180109	12.6727	11	4485	5.46336e-24	0.0301443
Two-way interactions
	PPN x Sex	0.773413	2	687.254	0.461837	0.00224568	0.710642	2	921.047	0.491598	0.00154074	4.68248	2	8986	0.00927867	0.00104109
	PPN x Country						8.87449	2	921.047	0.000152238	0.0189061	34.2107	22	8986	8.22568e-139	0.0772835
	Sex x Country						0.965552	1	458.53	0.32631	0.00210133	1.89831	11	4485	0.0349178	0.00463425
Three-way interactions
	PPN x Sex x Country						0.225389	2	921.047	0.79825	0.00048918	2.39625	22	8986	0.000256369	0.00583242

## Sheet: Table S2
Table S2. Differences in willingness rating between past partner conditions for all samples as well as weighted means.
		4 to 12 past partners							12 to 36 past partners
Sub-sample		est.	SE	z	p	p(adj.)	d	SE	est.	SE	z	p	p(adj.)	d	SE
Study 1
	Whole sample	-2.38889	0.120061	-19.8973	0	0	-1.13144	0.0568639	-1.40567	0.120103	-11.7039	0	0	-0.665761	0.0568639
Study 2
	Greece	-1.54705	0.145003	-10.6691	2.66454e-14	2.66454e-14	-0.792533	0.0742833	-1.07382	0.145199	-7.39548	4.4309e-13	4.4309e-13	-0.550102	0.0743836
	UK	-1.98514	0.110858	-17.9069	0	0	-1.01696	0.0567913	-1.39973	0.110858	-12.6262	0	0	-0.717061	0.0567913
Study 3
	Australia	-1.71479	0.116484	-14.7213	0	0	-0.843934	0.0573275	-1.29362	0.116484	-11.1055	1.19904e-14	7.19425e-14	-0.636652	0.0573275
	Brazil	-1.61719	0.0614474	-26.3182	0	0	-0.795897	0.0302413	-1.29818	0.0614474	-21.1267	0	0	-0.6389	0.0302413
	China	-0.938405	0.0687115	-13.6572	0	0	-0.461835	0.0338163	-0.446025	0.0687115	-6.49127	2.55339e-10	2.55339e-10	-0.219511	0.0338163
	Czechia	-2.50963	0.213462	-11.7568	0	0	-1.23511	0.105055	-1.50689	0.213462	-7.0593	5.04286e-12	1.00857e-11	-0.741616	0.105055
	United Kingdom	-2.04288	0.0888866	-22.983	0	0	-1.0054	0.0437455	-1.45166	0.0888866	-16.3316	0	0	-0.714436	0.0437455
	Greece	-1.68736	0.125185	-13.479	0	0	-0.830433	0.0616096	-1.1992	0.125185	-9.57944	2.35367e-14	1.17684e-13	-0.590185	0.0616096
	Italy	-1.64476	0.111674	-14.7282	0	0	-0.80947	0.0549604	-1.37252	0.111674	-12.2904	0	0	-0.675483	0.0549604
	Norway	-1.90311	0.0914787	-20.8039	0	0	-0.936615	0.0450212	-1.86029	0.0914787	-20.3357	0	0	-0.915539	0.0450212
	Other	-1.94529	0.0973463	-19.9832	0	0	-0.957373	0.0479089	-1.11091	0.0973463	-11.4119	0	0	-0.546734	0.0479089
	Poland	-2.13443	0.106658	-20.012	0	0	-1.05046	0.0524915	-1.16123	0.106658	-10.8874	3.04201e-14	9.12603e-14	-0.571497	0.0524915
	Slovakia	-2.06989	0.10167	-20.359	0	0	-1.01869	0.0500366	-0.959422	0.10167	-9.43666	2.70894e-14	1.08358e-13	-0.472179	0.0500366
	United States	-2.33366	0.112598	-20.7257	0	0	-1.14851	0.0554148	-1.29141	0.112598	-11.4692	0	0	-0.635564	0.0554148
Average
	Weighted mean	-1.77296	0.0255679				-0.874188	0.0126014	-1.20008	0.0255693				-0.591466	0.0126019

## Sheet: Table S3
Table S3. Sex differences (M-F) in willingness ratings for each past partner conditions for all samples as well as weighted means.
		4 past partners							12 past partners							36 past partners
Sub-sample		est.	SE	z	p	p(adj.)	d	SE	est.	SE	z	p	p(adj.)	d	SE	est.	SE	z	p	p(adj.)	d	SE
Study 1
	Whole sample	0.203149	0.277642	0.731695	0.464355	0.464355	0.0962166	0.131498	-0.095225	0.277694	-0.342913	0.731664	0.731664	-0.045101	0.131523	0.0649639	0.277742	0.2339	0.815062	0.815062	0.0307686	0.131546
Study 2
	Greece	-0.332889	0.317186	-1.04951	0.293944	0.587888	-0.170534	0.16249	-0.187455	0.319671	-0.586399	0.557607	1	-0.0960307	0.163763	-0.295648	0.318526	-0.928174	0.353317	0.706635	-0.151456	0.163177
	UK	-0.135863	0.235887	-0.575967	0.564637	0.564637	-0.069601	0.120842	0.133905	0.236033	0.567317	0.570499	0.570499	0.0685979	0.120916	0.145757	0.235887	0.61791	0.536635	0.536635	0.0746693	0.120842
Study 3
	Australia	0.312919	0.269014	1.16321	0.244745	1	0.154003	0.132395	0.263513	0.269014	0.979553	0.327307	1	0.129688	0.132395	0.329736	0.269014	1.22572	0.220304	1	0.162279	0.132395
	Brazil	-0.00624276	0.14347	-0.0435125	0.965293	0.965293	-0.00307237	0.0706089	-0.116502	0.14347	-0.812027	0.416776	1	-0.0573363	0.0706089	0.0681125	0.14347	0.474749	0.634966	1	0.0335215	0.0706089
	China	0.205587	0.158444	1.29754	0.194446	1	0.101179	0.0779779	0.638718	0.158444	4.0312	5.5492e-05	0.000665904	0.314345	0.0779779	0.729514	0.158444	4.60425	4.13949e-06	4.96739e-05	0.35903	0.0779779
	Czechia	0.0483722	0.491931	0.0983314	0.921669	1	0.0238064	0.242103	-0.192362	0.491931	-0.391035	0.695771	1	-0.0946709	0.242103	-0.0185769	0.491931	-0.0377633	0.969876	0.969876	-0.00914261	0.242103
	United Kingdom	-0.172212	0.205143	-0.839472	0.401205	1	-0.084754	0.100961	0.11384	0.205143	0.554931	0.578942	1	0.0560265	0.100961	0.0387026	0.205143	0.188661	0.850358	1	0.0190474	0.100961
	Greece	0.0764973	0.288692	0.264979	0.791026	1	0.0376481	0.142079	-0.423503	0.288692	-1.46697	0.142384	1	-0.208427	0.142079	-0.339596	0.288692	-1.17633	0.239464	1	-0.167132	0.142079
	Italy	0.266237	0.257473	1.03404	0.301119	1	0.131028	0.126715	0.204004	0.257473	0.792333	0.428167	1	0.1004	0.126715	0.0395503	0.257473	0.15361	0.877918	1	0.0194646	0.126715
	Norway	-0.256963	0.210998	-1.21785	0.223282	1	-0.126464	0.103842	-0.472232	0.210998	-2.23809	0.025215	0.277365	-0.232409	0.103842	-0.210684	0.210998	-0.998515	0.31803	1	-0.103688	0.103842
	Other	-0.311049	0.224626	-1.38474	0.166131	1	-0.153082	0.110549	0.0132013	0.224626	0.0587702	0.953135	0.953135	0.00649701	0.110549	0.159713	0.224626	0.711018	0.477073	1	0.0786025	0.110549
	Poland	-0.404333	0.246341	-1.64136	0.100723	1	-0.198992	0.121236	0.338489	0.246341	1.37407	0.16942	1	0.166587	0.121236	0.477975	0.246341	1.9403	0.0523432	0.523432	0.235235	0.121236
	Slovakia	-0.219311	0.234437	-0.935479	0.349542	1	-0.107934	0.115378	0.319766	0.234437	1.36397	0.172576	1	0.157373	0.115378	0.574683	0.234437	2.45133	0.014233	0.156563	0.28283	0.115378
	United States	-0.141731	0.260233	-0.544631	0.586007	1	-0.0697529	0.128074	-0.291747	0.260233	-1.1211	0.262245	1	-0.143583	0.128074	-0.0463059	0.260233	-0.17794	0.85877	1	-0.0227894	0.128074
Average
	Weighted mean	-0.0501907	0.0587406				-0.0242358	0.028965	0.0670038	0.0587589				0.0329814	0.0289734	0.17575	0.05875				0.0869043	0.0289694

## Sheet: Table S4
Table S4. Mixed effect models examining the effects of past partner number, distribution, sex, and country for Studies 1 to 3.
		Study 1					Study 2					Study 3
Variable		F	df	error	p	ηp2	F	df	error	p	ηp2	F	df	error	p	ηp2
Covariates
	Age	5.26324	1	342.909	0.0223845	0.0151167	6.86436	1	455.399	0.00908688	0.0148495	19.0965	1	4484.68	1.27079e-05	0.00424011
	Relationship Status	2.6914	1	342.968	0.101808	0.00778627	0.0209478	1	457.858	0.884985	4.57498e-05	17.7361	1	4484.9	2.58739e-05	0.00393906
	Sexual Orientation						6.2602	3	456.677	0.000359461	0.0395001	14.3409	6	4484.13	2.90453e-16	0.0188276
Fixed Factors
	PPN	5878.63	2	15096.5	0	0.437826	5915.15	2	19993.9	0	0.371739	45229.8	2	197478	0	0.314163
	Distribution	587.397	3	15096	0	0.10453	792.307	3	19992.5	0	0.106258	5166.31	3	197482	0	0.0727714
	Sex	0.0507241	1	342.917	0.821942	0.000147898	0.606201	1	456.519	0.436625	0.00132612	0.467479	1	4485.54	0.494185	0.000104208
	Country						0.789568	1	403.256	0.374761	0.00195416	12.8546	11	4485.83	2.20101e-24	0.0305584
Two-way interactions
	PPN x Distribution	88.6964	6	15096	8.94505e-110	0.0340524	146.233	6	19985.6	3.07217e-182	0.0420551	545.055	6	197471	0	0.0162912
	PPN x Sex	9.40414	2	15096.5	8.28656e-05	0.00124432	6.49232	2	19994	0.00151822	0.000649007	45.3972	2	197478	1.9443e-20	0.000459558
	PPN x Country						87.4571	2	19994	1.52422e-38	0.00867248	338.518	22	197479	0	0.0363419
	Distribution x Sex	3.76505	3	15096	0.0102507	0.00074766	10.7827	3	19992.5	4.47458e-07	0.0016154	3.95284	3	197482	0.00788504	6.0045e-05
	Distribution x Country						18.6945	3	19992.5	4.1878e-12	0.00279738	43.5787	33	197484	2.38875e-280	0.00722946
	Sex x Country						0.886971	1	452.366	0.346802	0.0019569	1.87495	11	4485.9	0.0377855	0.00457658
Three-way interactions
	PPN x Distribution x Sex	7.07564	6	15096	1.53299e-07	0.00280437	2.01896	6	19985.6	0.059532	0.000605755	22.2719	6	197471	2.25589e-26	0.000676254
	PPN x Distribution x Country						0.934458	6	19985.6	0.468677	0.00028046	12.9723	66	197471	1.78069e-137	0.00431697
	PPN x Sex x Country						1.74469	2	19994	0.174726	0.000174491	23.1842	22	197479	7.91764e-94	0.00257617
	Distribution x Sex x Country						6.67837	3	19992.5	0.000167684	0.00100113	6.64971	33	197484	2.20465e-29	0.00110995
Four-way interaction
	PPN x Distribution x Sex x Country						1.07493	6	19985.6	0.374793	0.000322608	1.61959	66	197471	0.00108346	0.000541014

## Sheet: Table S5
Table S5. Change in willingess ratings from one frequency distribution extreme to the othe for each past partner condition. Weighted means and the most complex curvilinear trends are also displayed.
		4											12											36
Sub-sample		est.	SE	z	p	p(adj.)	d	SE	trend	z	p	p(adj.)	est.	SE	z	p	p(adj.)	d	SE	trend	z	p	p(adj.)	est.	SE	z	p	p(adj.)	d	SE	trend	z	p	p(adj.)
Study 1		-0.726534	0.119637	-6.07283	1.25672e-09	1.25672e-09	-0.310316	0.051099	quadratic	-4.80196	0	0	-2.57305	0.119772	-21.4828	2.25318e-102	2.25318e-102	-1.09899	0.0511569	cubic	-2.86626	0.004	0.004	-1.9952	0.120034	-16.622	4.83148e-62	4.83148e-62	-0.852185	0.0512686	cubic	-4.84506	0	0
	Whole sample
Study 2		-0.195881	0.150098	-1.30502	0.191886	0.191886	-0.0874277	0.0669932	quadratic	-3.74594	0.00018	0.00018	-1.82089	0.151512	-12.0181	2.85305e-33	2.85305e-33	-0.812721	0.0676243	cubic	-3.64152	0.000271	0.000542	-1.71398	0.151403	-11.3207	1.03681e-29	1.03681e-29	-0.765003	0.0675757	cubic	-4.48061	7e-06	7e-06
	Greece	-0.678589	0.114407	-5.93136	3.00427e-09	6.00853e-09	-0.302876	0.0510633	quadratic	-6.19332	0	0	-2.46762	0.114812	-21.4927	1.82289e-102	3.64577e-102	-1.10138	0.0512442	cubic	-3.15907	0.001583	0.001583	-2.28189	0.114812	-19.875	6.69261e-88	1.33852e-87	-1.01848	0.0512441	cubic	-6.79125	0	0
Study 3
	Australia	-0.817856	0.125214	-6.53167	6.50387e-11	4.55271e-10	-0.35244	0.0539587	quadratic	-3.50659	0.000454	0.000908	-1.97404	0.125214	-15.7654	5.38729e-56	6.66184e-94	-0.850677	0.0539587	linear	11.8211	0	0	-1.85991	0.125214	-14.8538	6.56972e-50	3.94183e-49	-0.801493	0.0539587	cubic	-4.07063	4.7e-05	0.000329
	Brazil	-0.489781	0.0660526	-7.41501	1.21613e-13	1.21613e-12	-0.211062	0.0284642	quadratic	-12.9677	0	0	-1.78092	0.0660526	-26.9621	4.11401e-160	3.68793e-108	-0.767454	0.0284642	cubic	-5.10431	0	0	-1.72726	0.0660526	-26.1497	9.92878e-151	1.19145e-149	-0.74433	0.0284642	cubic	-7.70483	0	0
	China	-0.514301	0.0738611	-6.96308	3.32918e-12	2.99626e-11	-0.221629	0.0318291	quadratic	-5.61194	0	0	-0.71375	0.0738611	-9.66341	4.31281e-22	4.97169e-76	-0.307578	0.0318291	linear	8.75691	0	0	-0.665342	0.0738611	-9.00801	2.09821e-19	2.09821e-19	-0.286717	0.0318291	quadratic	3.43918	0.000583	0.000583
	Czechia	-1.37149	0.22946	-5.97702	2.27258e-09	9.09031e-09	-0.591018	0.0988817	quadratic	-4.06881	4.7e-05	0.000141	-3.47582	0.22946	-15.1478	7.8297e-52	1.61619e-55	-1.49784	0.0988817	quadratic	4.35247	1.3e-05	0.000143	-2.56244	0.22946	-11.1673	5.896e-29	1.1792e-28	-1.10424	0.0988817	quadratic	6.29713	0	0
	United Kingdom	-0.631122	0.0955482	-6.60527	3.96791e-11	3.17433e-10	-0.271971	0.0411748	quadratic	-5.38663	0	0	-2.50082	0.0956243	-26.1526	9.21306e-151	4.93682e-159	-1.07768	0.0412076	cubic	-3.88647	0.000102	0.00102	-2.15352	0.0955482	-22.5386	1.73774e-112	1.91151e-111	-0.928021	0.0411748	cubic	-5.06929	0	0
	Greece	-0.397023	0.136227	-2.91442	0.00356349	0.00356349	-0.17109	0.0587046	quadratic	-6.28165	0	0	-2.12648	0.134829	-15.7716	4.87956e-56	1.95182e-55	-0.916367	0.0581023	cubic	-3.16552	0.001548	0.012384	-2.0118	0.135467	-14.8509	6.86435e-50	3.43218e-49	-0.86695	0.058377	cubic	-3.99408	6.5e-05	0.00039
	Italy	-0.479379	0.120044	-3.99338	6.51388e-05	0.000195416	-0.20658	0.0517306	quadratic	-4.22495	2.4e-05	9.6e-05	-2.26168	0.120044	-18.8405	3.51844e-79	1.56594e-51	-0.974629	0.0517306	quadratic	3.65993	0.000252	0.002268	-1.87631	0.120044	-15.6302	4.53303e-55	4.07973e-54	-0.808561	0.0517306	cubic	-4.20286	2.6e-05	0.000208
	Norway	-0.358524	0.0994042	-3.60673	0.000310084	0.000620168	-0.154499	0.0428365	quadratic	-5.03873	0	0	-2.04793	0.0991094	-20.6634	7.40204e-95	2.81476e-78	-0.882521	0.0427094	cubic	-3.37156	0.000747	0.006723	-1.67453	0.0990632	-16.9037	4.2278e-64	4.2278e-63	-0.721609	0.0426895	cubic	-5.53362	0	0
	Other	-0.641803	0.104653	-6.1327	8.64016e-10	4.32008e-09	-0.276573	0.0450982	quadratic	-6.20686	0	0	-1.93893	0.104677	-18.523	1.34718e-76	8.08306e-76	-0.835547	0.0451086	linear	13.496	0	0	-1.46375	0.104645	-13.9879	1.84902e-44	7.39608e-44	-0.630778	0.0450947	cubic	-3.05536	0.002248	0.01124
	Poland	-1.31151	0.114651	-11.4391	2.66591e-30	2.9325e-29	-0.56517	0.0494068	linear	7.04466	0	0	-1.90209	0.114651	-16.5902	8.20299e-62	4.10149e-61	-0.81967	0.0494068	cubic	-2.90991	0.003615	0.025305	-1.48114	0.114652	-12.9186	3.53373e-38	1.06012e-37	-0.638273	0.0494072	quadratic	6.39059	0	0
	Slovakia	-1.39816	0.110007	-12.7098	5.21888e-37	6.26266e-36	-0.602512	0.0474055	quadratic	-6.69646	0	0	-2.4365	0.109768	-22.1968	3.68793e-109	4.31281e-22	-1.04997	0.0473026	cubic	-2.66322	0.00774	0.04644	-1.66806	0.109851	-15.1848	4.46226e-52	3.12358e-51	-0.718821	0.0473384	quadratic	5.83808	0	0
	United States	-0.744039	0.121233	-6.13726	8.39557e-10	5.03734e-09	-0.32063	0.0522432	quadratic	-5.29026	0	0	-2.2473	0.1211	-18.5574	7.10242e-77	1.01344e-149	-0.968433	0.0521857	cubic	-4.63603	4e-06	4.4e-05	-1.85154	0.121192	-15.2778	1.07566e-52	8.6053e-52	-0.797887	0.0522254	cubic	-5.00219	1e-06	9e-06
Average
	Weighted mean	-0.658182	0.0273383				-0.28458	0.0118116	quadratic				-1.94982	0.0273332				-0.842106	0.011809	cubic				-1.66574	0.0273399				-0.719151	0.011812	cubic

## Sheet: Table S6
Table S6. Sex differences (M-F) in willingness ratings at the extreme ends of the frequency distribution conditions. Differences are further broken down by past partner condition.
		Distribution 1 (Increase Frequency)																					Distribution 15 (Decrease Frequency)
		4 past partners							12 past partners							36 past partners							4 past partners							12 past partners							36 past partners
Sub-sample		est.	SE	z	p	p(adj.)	d	SE	est.	SE	z	p	p(adj.)	d	SE	est.	SE	z	p	p(adj.)	d	SE	est.	SE	z	p	p(adj.)	d	SE	est.	SE	z	p	p(adj.)	d	SE	est.	SE	z	p	p(adj.)	d	SE
Study 1
	Whole sample	-0.185871	0.287186	-0.647216	0.517492	0.517492	-0.0793888	0.122662	-0.0567591	0.287255	-0.197592	0.843365	0.843365	-0.0242428	0.122692	0.0231033	0.287328	0.0804074	0.935913	0.935913	0.00986782	0.122723	0.478743	0.287214	1.66685	0.0955443	0.0955443	0.20448	0.122674	-0.466797	0.287371	-1.62437	0.104296	0.104296	-0.199377	0.122741	-0.509019	0.287641	-1.76963	0.0767883	0.0767883	-0.217411	0.122856
Study 2
	Greece	-0.322135	0.332483	-0.968877	0.332606	0.665213	-0.143779	0.148384	-0.184312	0.334725	-0.550636	0.581883	0.581883	-0.0822641	0.149385	-0.273252	0.334243	-0.817526	0.413628	0.413628	-0.121961	0.14917	-0.29269	0.334925	-0.873899	0.382173	0.764347	-0.130637	0.149474	-0.252616	0.335507	-0.752937	0.451488	0.451488	-0.11275	0.149734	-0.225505	0.33558	-0.671987	0.501592	0.501925	-0.10065	0.149767
	UK	0.0364042	0.247955	0.146818	0.883276	0.883276	0.0162483	0.110676	0.502845	0.248245	2.0256	0.0428055	0.085611	0.224436	0.110805	0.446743	0.248212	1.79985	0.0718844	0.143769	0.199396	0.11079	-0.188779	0.248053	-0.761041	0.446633	0.446633	-0.0842579	0.11072	-0.246114	0.24842	-0.990717	0.321824	0.643647	-0.109849	0.110884	-0.444206	0.248454	-1.78788	0.0737959	0.147592	-0.198263	0.110899
Study 3
	Australia	0.166147	0.284356	0.584292	0.559024	0.559024	0.0715981	0.122538	0.250825	0.284356	0.88208	0.377734	1	0.108088	0.122538	0.303389	0.284356	1.06693	0.286001	1	0.13074	0.122538	0.739091	0.284356	2.59917	0.00934488	0.0934488	0.318498	0.122538	0.594802	0.284356	2.09175	0.036461	0.291688	0.256319	0.122538	0.390217	0.284356	1.37228	0.169976	1	0.168157	0.122538
	Brazil	-0.154418	0.15148	-1.0194	0.308015	0.924044	-0.0665437	0.0652775	0.00933014	0.15148	0.0615933	0.950887	0.950887	0.00402065	0.0652775	0.149385	0.15148	0.986169	0.32405	1	0.0643747	0.0652775	0.302001	0.15148	1.99367	0.0461877	0.41569	0.130142	0.0652775	-0.289759	0.15148	-1.91285	0.0557666	0.390367	-0.124866	0.0652775	-0.261692	0.15148	-1.72757	0.0840655	0.840655	-0.112771	0.0652775
	China	0.392512	0.167507	2.34326	0.0191161	0.229394	0.169146	0.0721842	0.759679	0.167507	4.5352	5.75476e-06	6.90571e-05	0.32737	0.0721842	0.797569	0.167507	4.7614	1.9225e-06	2.307e-05	0.343698	0.0721842	0.519831	0.167507	3.10334	0.0019135	0.0210485	0.224012	0.0721842	0.370176	0.167507	2.20991	0.0271113	0.244002	0.159521	0.0721842	0.703808	0.167507	4.20166	2.64963e-05	0.000317955	0.303293	0.0721842
	Czechia	-0.687276	0.520104	-1.32142	0.186361	1	-0.296169	0.224129	-0.638358	0.520104	-1.22737	0.219685	1	-0.275089	0.224129	-0.0212653	0.520104	-0.0408867	0.967386	0.967386	-0.00916392	0.224129	0.28609	0.520104	0.550064	0.582276	1	0.123285	0.224129	0.110648	0.520104	0.212741	0.831529	1	0.0476816	0.224129	0.16937	0.520104	0.325646	0.744692	1	0.0729868	0.224129
	United Kingdom	-0.324612	0.216858	-1.49689	0.134422	1	-0.139886	0.0934511	0.0658998	0.21686	0.303882	0.761218	1	0.0283983	0.0934511	-0.046922	0.216858	-0.216372	0.828698	1	-0.0202202	0.0934518	0.10863	0.216858	0.500927	0.616423	1	0.0468121	0.0934989	0.21774	0.216969	1.00355	0.315594	1	0.0938312	0.0934511	-0.0533252	0.216858	-0.245899	0.805761	1	-0.0229795	0.0934511
	Greece	-0.344769	0.305439	-1.12877	0.258997	1	-0.148572	0.131623	-0.498738	0.305313	-1.63353	0.102357	0.921214	-0.214922	0.132572	-0.426453	0.30568	-1.3951	0.162987	1	-0.183772	0.131569	0.465953	0.30764	1.51461	0.129872	1	0.200794	0.131696	-0.0569875	0.305608	-0.186472	0.852074	1	-0.0245577	0.131727	-0.170116	0.306425	-0.555165	0.578782	1	-0.0733085	0.132048
	Italy	-0.294662	0.272205	-1.0825	0.279031	1	-0.126979	0.117302	-0.0330194	0.272205	-0.121303	0.903451	1	-0.0142291	0.117302	0.0682186	0.272205	0.250614	0.802112	1	0.0293976	0.117302	0.94558	0.272205	3.47377	0.000513193	0.00615832	0.407481	0.117302	0.432439	0.272205	1.58865	0.112139	0.672836	0.186352	0.117302	0.013463	0.272205	0.049459	0.960554	1	0.00580164	0.117302
	Norway	-0.519439	0.223249	-2.32673	0.0199798	0.219778	-0.223843	0.0962051	-0.495164	0.223322	-2.21726	0.0266051	0.266051	-0.213382	0.096789	-0.244262	0.223352	-1.09362	0.274122	1	-0.10526	0.0962366	-0.18932	0.224604	-0.842907	0.399281	1	-0.0815841	0.0965922	-0.661198	0.224147	-2.94984	0.00317939	0.0381526	-0.284932	0.0962497	-0.254863	0.224085	-1.13735	0.255392	1	-0.109829	0.0965655
	Other	-0.174901	0.237465	-0.736532	0.461407	0.922814	-0.0753704	0.102331	0.153103	0.237516	0.644604	0.519184	1	0.0659772	0.102332	0.248763	0.237461	1.04759	0.294826	1	0.1072	0.102353	-0.183648	0.237466	-0.773363	0.439308	1	-0.0791397	0.102333	-0.00290979	0.237469	-0.0122533	0.990223	0.990223	-0.00125392	0.10233	0.00583051	0.23746	0.0245537	0.980411	0.980411	0.00251255	0.102329
	Poland	-0.34911	0.260388	-1.34073	0.180008	1	-0.150443	0.112209	0.596675	0.260389	2.29148	0.0219359	0.241295	0.257126	0.112209	0.51145	0.260388	1.96418	0.0495088	0.544597	0.2204	0.11221	-0.143561	0.260388	-0.551336	0.581403	1	-0.0618651	0.11221	-0.611223	0.260389	-2.34734	0.0189078	0.189078	-0.263395	0.11221	0.0544794	0.26039	0.209222	0.834275	1	0.0234769	0.112211
	Slovakia	-0.531342	0.248145	-2.14126	0.032253	0.32253	-0.228972	0.106933	0.123208	0.247979	0.49685	0.619295	1	0.0530944	0.107193	0.383541	0.24802	1.54641	0.122004	1	0.16528	0.106862	0.293667	0.248747	1.18059	0.237766	1	0.126551	0.107075	0.351333	0.248473	1.41397	0.157372	0.786859	0.151401	0.10688	0.45853	0.248599	1.84446	0.0651168	0.716284	0.197595	0.107129
	United States	-0.359637	0.275129	-1.30716	0.191158	1	-0.154979	0.118562	-0.107206	0.275127	-0.389661	0.696787	1	-0.0461986	0.118657	0.149864	0.275121	0.544719	0.585947	1	0.0645811	0.118561	0.116904	0.27535	0.424567	0.671153	0.671153	0.0503778	0.118559	-0.709867	0.275123	-2.58018	0.00987493	0.108624	-0.305904	0.118559	-0.237411	0.275247	-0.862536	0.388393	1	-0.102308	0.118613
Average
	Weighted mean	-0.170755	0.0619939				-0.0739112	0.0267925	0.122397	0.0620124				0.0530733	0.0268261	0.208918	0.0620128				0.0902439	0.0267988	0.227959	0.0620704				0.0992186	0.0268119	-0.0755327	0.0620507				-0.032548	0.026805		0.245715	0.0216893			0.00233059	0.0268206

## Sheet: Table S7
Table S7. Mixed effect models examining the effects of past partner number, distribution, country, and sociosexuality for Study 3.
		Study 3
Variable		F	df	error	p	ηp2
Covariates
	Age	1.04353	1	4484.96	0.307057	0.000232619
	Relationship Status	49.6851	1	4485.18	2.0806e-12	0.0109563
	Sexual Orientation	4.84381	6	4484.27	6.13155e-05	0.00643934
Fixed Factors
	PPN	12574.7	2	197477	0	0.112967
	Distribution	1182.25	3	197491	0	0.0176422
	Sociosexual Orientation (SO)	620.821	1	4486.37	1.86494e-128	0.121558
	Country	3.06389	11	4486.32	0.000418711	0.00745634
Two-way interactions
	PPN x Distribution	118.513	6	197472	4.66234e-150	0.00358799
	PPN x SO	1067.42	2	197476	0	0.010695
	PPN x Country	66.1378	22	197477	1.71934e-293	0.00731421
	Distribution x SO	51.2555	3	197489	4.1783e-33	0.000778004
	Distribution x Country	13.0662	33	197488	8.82407e-71	0.0021786
	SO x Country	5.32021	11	4486.04	1.99667e-08	0.0128774
Three-way interactions
	PPN x Distribution x SO	59.3295	6	197472	9.40185e-74	0.00179943
	PPN x Distribution x Country	4.03821	66	197472	6.86031e-26	0.00134785
	PPN x SO x Country	23.6789	22	197476	4.29194e-96	0.00263103
	Distribution x SO x Country	9.75411	33	197487	4.80619e-49	0.00162725
Four-way interaction
	PPN x Distribution x SO x Country	2.13954	66	197472	2.16911e-07	0.000714578

## Sheet: Table S8
Table S8. Distribution differences (1-15) in willingness ratings for each past partner conditions for low (-1 SD) and high (+1 SD) sociosexuality groups.
	Time 1 vs Time 15
	High Sociosexuality						Low Sociosexuality
Past partner condition	est.	SE	z	p	p(adj.)	d	est.	SE	z	p	p(adj.)	d
4	-0.383804	0.0464224	-8.26766	1.36618e-16	1.36618e-16	-0.175173	-1.00529	0.0476762	-21.0857	1.07563e-98	2.15126e-98	-0.458826
12	-1.84211	0.0463779	-39.7196	0	0	-0.840763	-2.371	0.0476236	-49.7863	0	0	-1.08216
36	-1.78279	0.0463826	-38.4366	0	0	-0.813688	-1.71646	0.0476281	-36.0388	2.06762e-284	6.20287e-284	-0.783415
